# Supplementary material for: Synthesis, Structure, DNA/BSA Binding, DNA Cleaving, Cytotoxic and SOD Mimetic Activities of Copper(II) Complexes Derived from Methoxybenzylamine Schiff Base Ligands
Source: Molecules. 2025 Aug 22;30(17):3461. doi: 10.3390/molecules30173461 (PMC12430429; doi:10.3390/molecules30173461)
Supplement: Supplementary file 1 [file molecules-30-03461-s001.zip]

Archive with 1 entries (1 files):
- molecules-3786959-supplementary.pdf
